# Supplementary material for: Involvement of LaeA and Velvet Proteins in Regulating the Production of Mycotoxins and Other Fungal Secondary Metabolites
Source: J Fungi (Basel). 2024 Aug 8;10(8):561. doi: 10.3390/jof10080561 (PMC11355368; doi:10.3390/jof10080561)
Supplement: Supplementary file 1 [file jof-10-00561-s001.zip]

Archive with 1 entries (1 files):
- jof-3129517-supplementary.pdf
